# Supplementary material for: Quantifying the Multidimensionality of Abstract Concepts: An Italian Database
Source: Brain Sci. 2025 Feb 21;15(3):222. doi: 10.3390/brainsci15030222 (PMC11940458; doi:10.3390/brainsci15030222)
Supplement: Supplementary file 1 [file brainsci-15-00222-s001.zip]

Archive with 1 entries (1 files):
- brainsci-3383855-supplementary.pdf
